# Supplementary material for: A new record of the genus Mesocrina Foerster and a newly-recorded species of genus Alloea Haliday (Hymenoptera, Braconidae, Alysiinae) from Korea
Source: Biodivers Data J. 2025 Aug 26;13:e159712. doi: 10.3897/BDJ.13.e159712 (PMC12405938; doi:10.3897/BDJ.13.e159712)
Supplement: XML Treatment for Mesocrina [file BDJ.13.e159712-treatment1.xml]

<!DOCTYPE tp:taxon-treatment
  PUBLIC "-//TaxonX//DTD Taxonomic Treatment Publishing DTD v0 20100105//EN" "tax-treatment-NSO.dtd">
<tp:taxon-treatment xmlns:tp="http://www.plazi.org/taxpub"><tp:treatment-meta><mixed-citation publication-type="journal"><person-group><name><surname>Sohn</surname><given-names>Juhyeong</given-names></name><name><surname>van Achterberg</surname><given-names>Cornelis</given-names></name><name><surname>Kim</surname><given-names>Sangjin</given-names></name><name><surname>Lee</surname><given-names>Yerim</given-names></name><name><surname>Kim</surname><given-names>Hyojoong</given-names></name></person-group><article-title>A new record of the genus <italic><tp:taxon-name><tp:taxon-name-part taxon-name-part-type="genus" reg="Mesocrina">Mesocrina</tp:taxon-name-part></tp:taxon-name></italic> Foerster and a newly-recorded species of genus <italic><tp:taxon-name><tp:taxon-name-part taxon-name-part-type="genus" reg="Alloea">Alloea</tp:taxon-name-part></tp:taxon-name></italic> Haliday (<tp:taxon-name><tp:taxon-name-part taxon-name-part-type="order">Hymenoptera</tp:taxon-name-part></tp:taxon-name>, <tp:taxon-name><tp:taxon-name-part taxon-name-part-type="family">Braconidae</tp:taxon-name-part></tp:taxon-name>, <tp:taxon-name><tp:taxon-name-part taxon-name-part-type="subfamily">Alysiinae</tp:taxon-name-part></tp:taxon-name>) from Korea</article-title><source>Biodivers Data J</source><day>26</day><month>08</month><year>2025</year><volume>13</volume><pub-id pub-id-type="doi">10.3897/BDJ.13.e159712</pub-id></mixed-citation></tp:treatment-meta><tp:nomenclature><tp:taxon-name>
            <object-id xmlns:xlink="http://www.w3.org/1999/xlink" content-type="arpha" xlink:type="simple">A4B0CC09-551E-5A1A-B09F-FE01C1D5D4C5</object-id>
            <tp:taxon-name-part taxon-name-part-type="genus">Mesocrina</tp:taxon-name-part>
          </tp:taxon-name><tp:taxon-authority>Foerster, 1863</tp:taxon-authority><tp:nomenclature-citation-list><tp:nomenclature-citation><tp:taxon-name><tp:taxon-name-part taxon-name-part-type="genus">Mesocrina</tp:taxon-name-part> <tp:taxon-name-part taxon-name-part-type="species">indagatrix</tp:taxon-name-part></tp:taxon-name><comment> Foerster, 1863</comment></tp:nomenclature-citation></tp:nomenclature-citation-list></tp:nomenclature><tp:treatment-sec sec-type="Diagnosis"><title>Diagnosis</title><p>Third antennal segment longer than fourth; in fore-wing, vein r emerging submedially from oval part of pterostigma; pterostigma largely wide oval or triangular; vein 3-CU1 slender and longer than vein CU1b; in hind-wing, vein m-cu present.</p></tp:treatment-sec><tp:treatment-sec sec-type="Distribution"><title>Distribution</title><p>Holarctic.</p></tp:treatment-sec><tp:treatment-sec sec-type="Biology (Host)"><title>Biology (Host)</title><p><italic><tp:taxon-name><tp:taxon-name-part taxon-name-part-type="genus" reg="Nanna">Nanna</tp:taxon-name-part> <tp:taxon-name-part taxon-name-part-type="species" reg="armillata">armillata</tp:taxon-name-part></tp:taxon-name></italic> Zetterstedt, 1846, <italic><tp:taxon-name><tp:taxon-name-part taxon-name-part-type="genus" reg="Nanna">Nanna</tp:taxon-name-part> <tp:taxon-name-part taxon-name-part-type="species" reg="flavipes">flavipes</tp:taxon-name-part></tp:taxon-name></italic> (Fallén, 1819) (<xref ref-type="bibr" rid="B12983008">Königsmann 1959</xref>).</p></tp:treatment-sec><ref-list><ref id="B12983008"><element-citation xmlns:xlink="http://www.w3.org/1999/xlink" publication-type="article" xlink:type="simple"><person-group person-group-type="author"><name name-style="western"><surname>Königsmann</surname><given-names>Eberhard</given-names></name></person-group><year>1959</year><article-title>Revision der paläarktischen Arten der Gattung <italic><tp:taxon-name><tp:taxon-name-part taxon-name-part-type="genus" reg="Mesocrina">Mesocrina</tp:taxon-name-part></tp:taxon-name></italic>. 2. Beitrag zur systematischen Bearbeitung der <tp:taxon-name><tp:taxon-name-part taxon-name-part-type="subfamily">Alysiinae</tp:taxon-name-part></tp:taxon-name> (<tp:taxon-name><tp:taxon-name-part taxon-name-part-type="order">Hymenoptera</tp:taxon-name-part></tp:taxon-name>, <tp:taxon-name><tp:taxon-name-part taxon-name-part-type="family">Braconidae</tp:taxon-name-part></tp:taxon-name>)</article-title><source>Beiträge zur Entomologie</source><volume>9</volume><issue>5-6</issue><fpage>609</fpage><lpage>619</lpage></element-citation></ref></ref-list></tp:taxon-treatment>
