# Supplementary material for: A new record of the genus Mesocrina Foerster and a newly-recorded species of genus Alloea Haliday (Hymenoptera, Braconidae, Alysiinae) from Korea
Source: Biodivers Data J. 2025 Aug 26;13:e159712. doi: 10.3897/BDJ.13.e159712 (PMC12405938; doi:10.3897/BDJ.13.e159712)
Supplement: XML Treatment for Mesocrina indagatrix [file BDJ.13.e159712-treatment2.xml]

<!DOCTYPE tp:taxon-treatment
  PUBLIC "-//TaxonX//DTD Taxonomic Treatment Publishing DTD v0 20100105//EN" "tax-treatment-NSO.dtd">
<tp:taxon-treatment xmlns:tp="http://www.plazi.org/taxpub"><tp:treatment-meta><mixed-citation publication-type="journal"><person-group><name><surname>Sohn</surname><given-names>Juhyeong</given-names></name><name><surname>van Achterberg</surname><given-names>Cornelis</given-names></name><name><surname>Kim</surname><given-names>Sangjin</given-names></name><name><surname>Lee</surname><given-names>Yerim</given-names></name><name><surname>Kim</surname><given-names>Hyojoong</given-names></name></person-group><article-title>A new record of the genus <italic><tp:taxon-name><tp:taxon-name-part taxon-name-part-type="genus" reg="Mesocrina">Mesocrina</tp:taxon-name-part></tp:taxon-name></italic> Foerster and a newly-recorded species of genus <italic><tp:taxon-name><tp:taxon-name-part taxon-name-part-type="genus" reg="Alloea">Alloea</tp:taxon-name-part></tp:taxon-name></italic> Haliday (<tp:taxon-name><tp:taxon-name-part taxon-name-part-type="order">Hymenoptera</tp:taxon-name-part></tp:taxon-name>, <tp:taxon-name><tp:taxon-name-part taxon-name-part-type="family">Braconidae</tp:taxon-name-part></tp:taxon-name>, <tp:taxon-name><tp:taxon-name-part taxon-name-part-type="subfamily">Alysiinae</tp:taxon-name-part></tp:taxon-name>) from Korea</article-title><source>Biodivers Data J</source><day>26</day><month>08</month><year>2025</year><volume>13</volume><pub-id pub-id-type="doi">10.3897/BDJ.13.e159712</pub-id></mixed-citation></tp:treatment-meta><tp:nomenclature><tp:taxon-name><object-id xmlns:xlink="http://www.w3.org/1999/xlink" content-type="arpha" xlink:type="simple">23FE7039-6903-5A58-AF66-868D2350BE77</object-id><tp:taxon-name-part taxon-name-part-type="genus">Mesocrina</tp:taxon-name-part> <tp:taxon-name-part taxon-name-part-type="species">indagatrix</tp:taxon-name-part><object-id xmlns:xlink="http://www.w3.org/1999/xlink" xlink:type="simple" object-id-type="GenBank">PV546355</object-id></tp:taxon-name><tp:taxon-authority>Foerster, 1863</tp:taxon-authority></tp:nomenclature><tp:treatment-sec sec-type="materials"><title>Materials</title><list list-type="alpha-lower" list-content="occurrences"><list-item><p><bold>Type status:</bold> <named-content xmlns:xlink="http://www.w3.org/1999/xlink" content-type="dwc:typeStatus" xlink:type="simple">Other material</named-content>. <bold>Occurrence:</bold> sex: <named-content xmlns:xlink="http://www.w3.org/1999/xlink" content-type="dwc:sex" xlink:type="simple">female</named-content>; lifeStage: <named-content xmlns:xlink="http://www.w3.org/1999/xlink" content-type="dwc:lifeStage" xlink:type="simple">adult</named-content>; preparations: <named-content xmlns:xlink="http://www.w3.org/1999/xlink" content-type="dwc:preparations" xlink:type="simple">dry-specimen</named-content>; associatedSequences: <named-content xmlns:xlink="http://www.w3.org/1999/xlink" content-type="dwc:associatedSequences" xlink:type="simple"><ext-link ext-link-type="uri" xlink:href="https://www.ncbi.nlm.nih.gov/nuccore/PV546355" xlink:type="simple">PV546355</ext-link></named-content>; occurrenceID: <named-content xmlns:xlink="http://www.w3.org/1999/xlink" content-type="dwc:occurrenceID" xlink:type="simple">2ECB2288-B428-5437-8347-B5BA7E074CFC</named-content>; <bold>Taxon:</bold> scientificName: <named-content xmlns:xlink="http://www.w3.org/1999/xlink" content-type="dwc:scientificName" xlink:type="simple"><italic><tp:taxon-name><tp:taxon-name-part taxon-name-part-type="genus" reg="Mesocrina">Mesocrina</tp:taxon-name-part> <tp:taxon-name-part taxon-name-part-type="species" reg="indagatrix">indagatrix</tp:taxon-name-part></tp:taxon-name></italic> Foerster,1863</named-content>; kingdom: <named-content xmlns:xlink="http://www.w3.org/1999/xlink" content-type="dwc:kingdom" xlink:type="simple"><tp:taxon-name><tp:taxon-name-part taxon-name-part-type="kingdom">Animalia</tp:taxon-name-part></tp:taxon-name></named-content>; phylum: <named-content xmlns:xlink="http://www.w3.org/1999/xlink" content-type="dwc:phylum" xlink:type="simple"><tp:taxon-name><tp:taxon-name-part taxon-name-part-type="phylum">Arthropoda</tp:taxon-name-part></tp:taxon-name></named-content>; class: <named-content xmlns:xlink="http://www.w3.org/1999/xlink" content-type="dwc:class" xlink:type="simple"><tp:taxon-name><tp:taxon-name-part taxon-name-part-type="class">Insecta</tp:taxon-name-part></tp:taxon-name></named-content>; order: <named-content xmlns:xlink="http://www.w3.org/1999/xlink" content-type="dwc:order" xlink:type="simple"><tp:taxon-name><tp:taxon-name-part taxon-name-part-type="order">Hymenoptera</tp:taxon-name-part></tp:taxon-name></named-content>; family: <named-content xmlns:xlink="http://www.w3.org/1999/xlink" content-type="dwc:family" xlink:type="simple"><tp:taxon-name><tp:taxon-name-part taxon-name-part-type="family">Braconidae</tp:taxon-name-part></tp:taxon-name></named-content>; genus: <named-content xmlns:xlink="http://www.w3.org/1999/xlink" content-type="dwc:genus" xlink:type="simple"><tp:taxon-name><tp:taxon-name-part taxon-name-part-type="genus">Mesocrina</tp:taxon-name-part></tp:taxon-name></named-content>; specificEpithet: <named-content xmlns:xlink="http://www.w3.org/1999/xlink" content-type="dwc:specificEpithet" xlink:type="simple"><italic><tp:taxon-name><tp:taxon-name-part taxon-name-part-type="genus" reg="Mesocrina"/><tp:taxon-name-part taxon-name-part-type="species" reg="indagatrix">indagatrix</tp:taxon-name-part></tp:taxon-name></italic></named-content>; scientificNameAuthorship: <named-content xmlns:xlink="http://www.w3.org/1999/xlink" content-type="dwc:scientificNameAuthorship" xlink:type="simple">Foerster, 1863</named-content>; <bold>Location:</bold> higherGeography: <named-content xmlns:xlink="http://www.w3.org/1999/xlink" content-type="dwc:higherGeography" xlink:type="simple">East Asia</named-content>; country: <named-content xmlns:xlink="http://www.w3.org/1999/xlink" content-type="dwc:country" xlink:type="simple">South Korea</named-content>; countryCode: <named-content xmlns:xlink="http://www.w3.org/1999/xlink" content-type="dwc:countryCode" xlink:type="simple">KR</named-content>; stateProvince: <named-content xmlns:xlink="http://www.w3.org/1999/xlink" content-type="dwc:stateProvince" xlink:type="simple">Gangwondo</named-content>; municipality: <named-content xmlns:xlink="http://www.w3.org/1999/xlink" content-type="dwc:municipality" xlink:type="simple">Pyeongchanggun</named-content>; locality: <named-content xmlns:xlink="http://www.w3.org/1999/xlink" content-type="dwc:locality" xlink:type="simple">Mt. Odaesan</named-content>; decimalLatitude: <named-content xmlns:xlink="http://www.w3.org/1999/xlink" content-type="dwc:decimalLatitude" xlink:type="simple">37.79165833333333</named-content>; decimalLongitude: <named-content xmlns:xlink="http://www.w3.org/1999/xlink" content-type="dwc:decimalLongitude" xlink:type="simple">128.5654</named-content>; <bold>Identification:</bold> identifiedBy: <named-content xmlns:xlink="http://www.w3.org/1999/xlink" content-type="dwc:identifiedBy" xlink:type="simple">Ju-Hyeiong Sohn</named-content>; <bold>Event:</bold> year: <named-content xmlns:xlink="http://www.w3.org/1999/xlink" content-type="dwc:year" xlink:type="simple">2020</named-content>; month: <named-content xmlns:xlink="http://www.w3.org/1999/xlink" content-type="dwc:month" xlink:type="simple">9</named-content>; day: <named-content xmlns:xlink="http://www.w3.org/1999/xlink" content-type="dwc:day" xlink:type="simple">18</named-content>; <bold>Record Level:</bold> institutionCode: <named-content xmlns:xlink="http://www.w3.org/1999/xlink" content-type="dwc:institutionCode" xlink:type="simple">NIBR</named-content></p></list-item></list></tp:treatment-sec><tp:treatment-sec sec-type="Description"><title>Description</title><p><bold>Female</bold> (Fig. <xref ref-type="fig" rid="F12983185">2</xref>): length of body in lateral view 4.6 mm, length of antenna 5.0 mm and length of fore-wing 4.4 mm.</p><p><bold>Colour.</bold> Body (Fig. <xref ref-type="fig" rid="F12983185">2</xref>) entirely black; antenna dark brown; mandible brown.</p><p><bold>Head.</bold> Antenna (Fig. <xref ref-type="fig" rid="F12983185">2</xref>B) 1.1 times longer than body in female, 35-segmented. Fourth segment 0.8 times longer than third segment, 1.1 times longer than fifth segment. Width of face (Fig. <xref ref-type="fig" rid="F12983185">2</xref>E) 1.7 times its height from ventral rim of antennal sockets to upper margin of clypeus; face concave and one carina distinct medially; face with short setae; between eye and antennal socket concave and rugose. Eye in dorsal view 1.4 times longer than temple. Ocello-ocular line (OOL) 3.7 times longer than diameter of anterior ocellus; OOL: antero-posterior ocellar line (AOL) : postero-ocellar line (POL) = 26 : 7: 9. Stemmaticum concave and carina distinct. Mandible with three teeth and rugose (Fig. <xref ref-type="fig" rid="F12983185">2</xref>L); second tooth sharp and narrow, entirely reddish-brown, separated from first tooth; first tooth lobe-shaped. Clypeus 3.3 times longer than wide.</p><p><bold>Mesosoma.</bold> Mesosoma 2.0 times longer than wide in dorsal view; 1.2 times longer than wide in lateral view. Mesosoma (Fig. 1G) with line-shaped medio-posterior depression; notauli weakly reduced posteriorly; anterior part of mesosoma rugose and setose; scutellar sulcus with one carina. Pronotum glabrous and entirely smooth; anterior part of mesoscutum with setae. Scutellum with dense and posteriorly directed setae. Maximum length of propodeum (Fig. <xref ref-type="fig" rid="F12983185">2</xref>G) 0.5 times its width; apical part of propodeum entirely rugose, medio-longitudinal carina present; propodeum without areola; precoⅹal sulcus (Fig. <xref ref-type="fig" rid="F12983185">2</xref>F) weakly developed; mesopleuron 1.6 times longer than wide. Fore-wing (Fig. <xref ref-type="fig" rid="F12983185">2</xref>C) 2.1 times longer than wide; pterostigma robust, 3.2 times longer than wide; vein r of fore-wing 0.4 times as long as wide; vein 2-SR: vein r: vein 3-SR = 5: 1: 7; vein 2–SR+M weakly sclerotised; vein SR1 1.6 times longer than vein 3-SR.</p><p><bold>Leg.</bold> Hind coⅹa as long as hind trochanter; hind femur width 3.8 times median length in lateral view; 0.6 times as long as hind tibia, as long as tarsus. Arolium not longer than claw (1L).</p><p><bold>Metasoma.</bold> First tergite entirely rugose, widened posteriorly, 2.1 times longer than its apical width. Setose part of ovipositor sheath (Fig. <xref ref-type="fig" rid="F12983185">2</xref>I) 0.4 times as long as mesosoma, 0.4 times as long as hind tibia and with short setae.</p></tp:treatment-sec><tp:treatment-sec sec-type="Diagnosis"><title>Diagnosis</title><p>Differs from other species in the group of <italic><tp:taxon-name><tp:taxon-name-part taxon-name-part-type="genus" reg="Mesocrina">Mesocrina</tp:taxon-name-part></tp:taxon-name></italic> species by setose part of ovipositor sheath about as long as first tergite, 0.4 times as long as hind tibia (0.7–0.9 times in other species); anterior half of mesoscutum with few setae, without punctures.</p></tp:treatment-sec><tp:treatment-sec sec-type="Distribution"><title>Distribution</title><p>South Korea, Austria, Bulgaria, China, Germany, Hungary, Netherlands, Spain, Sweden, Switzerland, United Kingdom (<xref ref-type="bibr" rid="B13044471">Yu et al. 2016</xref>).</p></tp:treatment-sec><tp:treatment-sec><!--Section generated to contain objects referenced in tp:taxon-treatment.--><fig id="F12983185" position="float" orientation="portrait"><object-id xmlns:xlink="http://www.w3.org/1999/xlink" content-type="arpha" xlink:type="simple">158D8080-4FA9-5D39-B53B-EC9C80476C4E</object-id><object-id xmlns:xlink="http://www.w3.org/1999/xlink" content-type="doi" xlink:type="simple">10.3897/BDJ.13.e159712.figure1</object-id><label>Figure 2.</label><caption><p><italic><tp:taxon-name><tp:taxon-name-part taxon-name-part-type="genus" reg="Mesocrina">Mesocrina</tp:taxon-name-part> <tp:taxon-name-part taxon-name-part-type="species" reg="indagatrix">indagatrix</tp:taxon-name-part></tp:taxon-name></italic> Foerster, 1863. Female. <bold>A</bold> habitus, lateral aspect; <bold>B</bold> antennae; <bold>C</bold> wings; <bold>D</bold> head, dorsal aspect; <bold>E</bold> head, frontal aspect; <bold>F</bold> mesosoma, lateral aspect; <bold>G</bold> mesosoma, dorsal aspect; <bold>H</bold> first metasomal tergite, dorsal aspect; <bold>I</bold> ovipositor sheath, lateral aspect; <bold>J</bold> proximal part of antenna; <bold>K</bold> mandible, lateral aspect; <bold>L</bold> claw, lateral aspect.</p></caption><graphic xmlns:xlink="http://www.w3.org/1999/xlink" xlink:href="bdj-13-e159712-g002.jpg" position="float" id="oo_1328298.JPG" orientation="portrait" xlink:type="simple"><uri content-type="original_file" xlink:type="simple">https://binary.pensoft.net/fig/1328298</uri></graphic></fig></tp:treatment-sec><ref-list><ref id="B13044471"><element-citation xmlns:xlink="http://www.w3.org/1999/xlink" publication-type="software" xlink:type="simple"><person-group person-group-type="author"><name name-style="western"><surname>Yu</surname><given-names>DS</given-names></name><name name-style="western"><surname>Van Achterberg</surname><given-names>C</given-names></name><name name-style="western"><surname>Horstmann</surname><given-names>K</given-names></name></person-group><year>2016</year><article-title>Taxapad 2016, Ichneumonoidea 2015. Database on flash-drive. Nepean, Ontario, Canada.</article-title></element-citation></ref></ref-list></tp:taxon-treatment>
