# Supplementary material for: A new record of the genus Mesocrina Foerster and a newly-recorded species of genus Alloea Haliday (Hymenoptera, Braconidae, Alysiinae) from Korea
Source: Biodivers Data J. 2025 Aug 26;13:e159712. doi: 10.3897/BDJ.13.e159712 (PMC12405938; doi:10.3897/BDJ.13.e159712)
Supplement: XML Treatment for Alloea [file BDJ.13.e159712-treatment3.xml]

<!DOCTYPE tp:taxon-treatment
  PUBLIC "-//TaxonX//DTD Taxonomic Treatment Publishing DTD v0 20100105//EN" "tax-treatment-NSO.dtd">
<tp:taxon-treatment xmlns:tp="http://www.plazi.org/taxpub"><tp:treatment-meta><mixed-citation publication-type="journal"><person-group><name><surname>Sohn</surname><given-names>Juhyeong</given-names></name><name><surname>van Achterberg</surname><given-names>Cornelis</given-names></name><name><surname>Kim</surname><given-names>Sangjin</given-names></name><name><surname>Lee</surname><given-names>Yerim</given-names></name><name><surname>Kim</surname><given-names>Hyojoong</given-names></name></person-group><article-title>A new record of the genus <italic><tp:taxon-name><tp:taxon-name-part taxon-name-part-type="genus" reg="Mesocrina">Mesocrina</tp:taxon-name-part></tp:taxon-name></italic> Foerster and a newly-recorded species of genus <italic><tp:taxon-name><tp:taxon-name-part taxon-name-part-type="genus" reg="Alloea">Alloea</tp:taxon-name-part></tp:taxon-name></italic> Haliday (<tp:taxon-name><tp:taxon-name-part taxon-name-part-type="order">Hymenoptera</tp:taxon-name-part></tp:taxon-name>, <tp:taxon-name><tp:taxon-name-part taxon-name-part-type="family">Braconidae</tp:taxon-name-part></tp:taxon-name>, <tp:taxon-name><tp:taxon-name-part taxon-name-part-type="subfamily">Alysiinae</tp:taxon-name-part></tp:taxon-name>) from Korea</article-title><source>Biodivers Data J</source><day>26</day><month>08</month><year>2025</year><volume>13</volume><pub-id pub-id-type="doi">10.3897/BDJ.13.e159712</pub-id></mixed-citation></tp:treatment-meta><tp:nomenclature><tp:taxon-name>
            <object-id xmlns:xlink="http://www.w3.org/1999/xlink" content-type="arpha" xlink:type="simple">31A8D7CB-CCB5-598A-BF17-AFED079680E7</object-id>
            <tp:taxon-name-part taxon-name-part-type="genus">Alloea</tp:taxon-name-part>
          </tp:taxon-name><tp:taxon-authority>Haliday, 1833</tp:taxon-authority><tp:nomenclature-citation-list><tp:nomenclature-citation><tp:taxon-name><tp:taxon-name-part taxon-name-part-type="genus">Alysia</tp:taxon-name-part> <tp:taxon-name-part taxon-name-part-type="species">contracta</tp:taxon-name-part></tp:taxon-name><comment> (Haliday, 1833).</comment></tp:nomenclature-citation></tp:nomenclature-citation-list></tp:nomenclature><tp:treatment-sec sec-type="Diagnosis"><title>Diagnosis</title><p>Third tooth of mandible small, acute and shorter than elongate second tooth; in fore-wing, vein 1-SR of fore-wing distinct and in lateral view metanotum with truncate protuberance medio-dorsally; malar suture often rather long and deep.</p></tp:treatment-sec><tp:treatment-sec sec-type="Distribution"><title>Distribution</title><p>Palaearctic.</p></tp:treatment-sec><tp:treatment-sec sec-type="Biology (Host)"><title>Biology (Host)</title><p><italic><tp:taxon-name><tp:taxon-name-part taxon-name-part-type="genus" reg="Lonchoptera">Lonchoptera</tp:taxon-name-part> <tp:taxon-name-part taxon-name-part-type="species" reg="furcata">furcata</tp:taxon-name-part></tp:taxon-name></italic> (Fallén, 1823) (<xref ref-type="bibr" rid="B12983108">Hedwig 1958</xref>), <italic><tp:taxon-name><tp:taxon-name-part taxon-name-part-type="genus" reg="Lonchoptera">Lonchoptera</tp:taxon-name-part> <tp:taxon-name-part taxon-name-part-type="species" reg="lutea">lutea</tp:taxon-name-part></tp:taxon-name></italic> Panzer, 1809 (<xref ref-type="bibr" rid="B12983135">Smits van Burgst 1919</xref>).</p></tp:treatment-sec><ref-list><ref id="B12983108"><element-citation xmlns:xlink="http://www.w3.org/1999/xlink" publication-type="article" xlink:type="simple"><person-group person-group-type="author"><name name-style="western"><surname>Hedwig</surname><given-names>K</given-names></name></person-group><year>1958</year><article-title>Mitteleuropäische Schlupfwespen und ihre Wirte</article-title><source>Nachrichten des Naturwissenschaftlichen Museums der Stadt Aschaffenburg</source><volume>58</volume><fpage>21</fpage><lpage>37</lpage></element-citation></ref><ref id="B12983135"><element-citation xmlns:xlink="http://www.w3.org/1999/xlink" publication-type="article" xlink:type="simple"><person-group person-group-type="author"><name name-style="western"><surname>Smits van Burgst</surname><given-names>C. A.L.</given-names></name></person-group><year>1919</year><article-title><tp:taxon-name><tp:taxon-name-part taxon-name-part-type="family">Braconidae</tp:taxon-name-part></tp:taxon-name> (Hym.) faun. nov. spec. aanwezig in de collectie van het Rijk.</article-title><source>Tijdschrift voor Entomologie</source><volume>62</volume><fpage>104</fpage><lpage>106</lpage></element-citation></ref></ref-list></tp:taxon-treatment>
