# Supplementary material for: A new record of the genus Mesocrina Foerster and a newly-recorded species of genus Alloea Haliday (Hymenoptera, Braconidae, Alysiinae) from Korea
Source: Biodivers Data J. 2025 Aug 26;13:e159712. doi: 10.3897/BDJ.13.e159712 (PMC12405938; doi:10.3897/BDJ.13.e159712)
Supplement: XML Treatment for Alloea veles [file BDJ.13.e159712-treatment4.xml]

<!DOCTYPE tp:taxon-treatment
  PUBLIC "-//TaxonX//DTD Taxonomic Treatment Publishing DTD v0 20100105//EN" "tax-treatment-NSO.dtd">
<tp:taxon-treatment xmlns:tp="http://www.plazi.org/taxpub"><tp:treatment-meta><mixed-citation publication-type="journal"><person-group><name><surname>Sohn</surname><given-names>Juhyeong</given-names></name><name><surname>van Achterberg</surname><given-names>Cornelis</given-names></name><name><surname>Kim</surname><given-names>Sangjin</given-names></name><name><surname>Lee</surname><given-names>Yerim</given-names></name><name><surname>Kim</surname><given-names>Hyojoong</given-names></name></person-group><article-title>A new record of the genus <italic><tp:taxon-name><tp:taxon-name-part taxon-name-part-type="genus" reg="Mesocrina">Mesocrina</tp:taxon-name-part></tp:taxon-name></italic> Foerster and a newly-recorded species of genus <italic><tp:taxon-name><tp:taxon-name-part taxon-name-part-type="genus" reg="Alloea">Alloea</tp:taxon-name-part></tp:taxon-name></italic> Haliday (<tp:taxon-name><tp:taxon-name-part taxon-name-part-type="order">Hymenoptera</tp:taxon-name-part></tp:taxon-name>, <tp:taxon-name><tp:taxon-name-part taxon-name-part-type="family">Braconidae</tp:taxon-name-part></tp:taxon-name>, <tp:taxon-name><tp:taxon-name-part taxon-name-part-type="subfamily">Alysiinae</tp:taxon-name-part></tp:taxon-name>) from Korea</article-title><source>Biodivers Data J</source><day>26</day><month>08</month><year>2025</year><volume>13</volume><pub-id pub-id-type="doi">10.3897/BDJ.13.e159712</pub-id></mixed-citation></tp:treatment-meta><tp:nomenclature><tp:taxon-name><object-id xmlns:xlink="http://www.w3.org/1999/xlink" content-type="arpha" xlink:type="simple">5303CBFA-9EA8-525E-97EB-00F8CE8D59D0</object-id><tp:taxon-name-part taxon-name-part-type="genus">Alloea</tp:taxon-name-part> <tp:taxon-name-part taxon-name-part-type="species">veles</tp:taxon-name-part><object-id xmlns:xlink="http://www.w3.org/1999/xlink" xlink:type="simple" object-id-type="GenBank">PV546356</object-id></tp:taxon-name><tp:taxon-authority>Belokobylskij, 1997</tp:taxon-authority></tp:nomenclature><tp:treatment-sec sec-type="materials"><title>Materials</title><list list-type="alpha-lower" list-content="occurrences"><list-item><p><bold>Type status:</bold> <named-content xmlns:xlink="http://www.w3.org/1999/xlink" content-type="dwc:typeStatus" xlink:type="simple">Holotype</named-content>. <bold>Occurrence:</bold> individualCount: <named-content xmlns:xlink="http://www.w3.org/1999/xlink" content-type="dwc:individualCount" xlink:type="simple">1</named-content>; sex: <named-content xmlns:xlink="http://www.w3.org/1999/xlink" content-type="dwc:sex" xlink:type="simple">female</named-content>; lifeStage: <named-content xmlns:xlink="http://www.w3.org/1999/xlink" content-type="dwc:lifeStage" xlink:type="simple">adult</named-content>; preparations: <named-content xmlns:xlink="http://www.w3.org/1999/xlink" content-type="dwc:preparations" xlink:type="simple">dry-specimen</named-content>; occurrenceID: <named-content xmlns:xlink="http://www.w3.org/1999/xlink" content-type="dwc:occurrenceID" xlink:type="simple">CC5581B4-DAE4-557C-90D7-5FF77F75CF32</named-content>; <bold>Taxon:</bold> scientificName: <named-content xmlns:xlink="http://www.w3.org/1999/xlink" content-type="dwc:scientificName" xlink:type="simple"><italic><tp:taxon-name><tp:taxon-name-part taxon-name-part-type="genus" reg="Alloea">Alloea</tp:taxon-name-part> <tp:taxon-name-part taxon-name-part-type="species" reg="veles">veles</tp:taxon-name-part></tp:taxon-name></italic> Belokobylskij,1997</named-content>; kingdom: <named-content xmlns:xlink="http://www.w3.org/1999/xlink" content-type="dwc:kingdom" xlink:type="simple"><tp:taxon-name><tp:taxon-name-part taxon-name-part-type="kingdom">Animalia</tp:taxon-name-part></tp:taxon-name></named-content>; phylum: <named-content xmlns:xlink="http://www.w3.org/1999/xlink" content-type="dwc:phylum" xlink:type="simple"><tp:taxon-name><tp:taxon-name-part taxon-name-part-type="phylum">Arthropoda</tp:taxon-name-part></tp:taxon-name></named-content>; class: <named-content xmlns:xlink="http://www.w3.org/1999/xlink" content-type="dwc:class" xlink:type="simple"><tp:taxon-name><tp:taxon-name-part taxon-name-part-type="class">Insecta</tp:taxon-name-part></tp:taxon-name></named-content>; order: <named-content xmlns:xlink="http://www.w3.org/1999/xlink" content-type="dwc:order" xlink:type="simple"><tp:taxon-name><tp:taxon-name-part taxon-name-part-type="order">Hymenoptera</tp:taxon-name-part></tp:taxon-name></named-content>; family: <named-content xmlns:xlink="http://www.w3.org/1999/xlink" content-type="dwc:family" xlink:type="simple"><tp:taxon-name><tp:taxon-name-part taxon-name-part-type="family">Braconidae</tp:taxon-name-part></tp:taxon-name></named-content>; genus: <named-content xmlns:xlink="http://www.w3.org/1999/xlink" content-type="dwc:genus" xlink:type="simple"><tp:taxon-name><tp:taxon-name-part taxon-name-part-type="genus">Alloea </tp:taxon-name-part></tp:taxon-name></named-content>; specificEpithet: <named-content xmlns:xlink="http://www.w3.org/1999/xlink" content-type="dwc:specificEpithet" xlink:type="simple"><italic><tp:taxon-name><tp:taxon-name-part taxon-name-part-type="genus" reg="Alloea"/><tp:taxon-name-part taxon-name-part-type="species" reg="veles">veles</tp:taxon-name-part></tp:taxon-name></italic></named-content>; scientificNameAuthorship: <named-content xmlns:xlink="http://www.w3.org/1999/xlink" content-type="dwc:scientificNameAuthorship" xlink:type="simple">Belokobylskij, 1997</named-content>; <bold>Location:</bold> higherGeography: <named-content xmlns:xlink="http://www.w3.org/1999/xlink" content-type="dwc:higherGeography" xlink:type="simple">East Asia</named-content>; country: <named-content xmlns:xlink="http://www.w3.org/1999/xlink" content-type="dwc:country" xlink:type="simple">South Korea</named-content>; countryCode: <named-content xmlns:xlink="http://www.w3.org/1999/xlink" content-type="dwc:countryCode" xlink:type="simple">KR</named-content>; stateProvince: <named-content xmlns:xlink="http://www.w3.org/1999/xlink" content-type="dwc:stateProvince" xlink:type="simple">Jeollabukdo</named-content>; municipality: <named-content xmlns:xlink="http://www.w3.org/1999/xlink" content-type="dwc:municipality" xlink:type="simple">Namwonsi</named-content>; locality: <named-content xmlns:xlink="http://www.w3.org/1999/xlink" content-type="dwc:locality" xlink:type="simple">Mt. Segeolsan</named-content>; decimalLatitude: <named-content xmlns:xlink="http://www.w3.org/1999/xlink" content-type="dwc:decimalLatitude" xlink:type="simple">35.38533888888889</named-content>; decimalLongitude: <named-content xmlns:xlink="http://www.w3.org/1999/xlink" content-type="dwc:decimalLongitude" xlink:type="simple">128.5654</named-content>; <bold>Event:</bold> year: <named-content xmlns:xlink="http://www.w3.org/1999/xlink" content-type="dwc:year" xlink:type="simple">2022</named-content>; month: <named-content xmlns:xlink="http://www.w3.org/1999/xlink" content-type="dwc:month" xlink:type="simple">6</named-content>; day: <named-content xmlns:xlink="http://www.w3.org/1999/xlink" content-type="dwc:day" xlink:type="simple">20</named-content>; <bold>Record Level:</bold> institutionCode: <named-content xmlns:xlink="http://www.w3.org/1999/xlink" content-type="dwc:institutionCode" xlink:type="simple">NIBR</named-content></p></list-item></list></tp:treatment-sec><tp:treatment-sec sec-type="Description"><title>Description</title><p><bold>Female</bold> (Fig. <xref ref-type="fig" rid="F12983235">3</xref>): length of body in lateral view 2.5 mm, length of antenna 2.2 mm and length of fore-wing 2.2 mm.</p><p><bold>Colour.</bold> Body (Fig. <xref ref-type="fig" rid="F12983235">3</xref>) entirely black; antenna dark brown, anterior part of segments yellowish-brown; mandible brown.</p><p><bold>Head.</bold> Antenna (Fig. <xref ref-type="fig" rid="F12983235">3</xref>) 0.8 times as long as body in female, 23-segmented. Fourth segment 0.6 times longer than third segment, as long as fifth segment. Width of face (Fig. <xref ref-type="fig" rid="F12983235">3</xref>E) 1.5 times its height from ventral rim of antennal sockets to upper margin of clypeus; face concave medially; face with short setae; eye in dorsal view 1.6 times longer than temple. Ocello-ocular line (OOL) 4.6 times longer than diameter of anterior ocellus; OOL: antero-posterior ocellar line (AOL) : postero-ocellar line (POL) = 20 : 7: 7. Stemmaticum concave and carina distinct. Mandible with three teeth and rugose (Fig. <xref ref-type="fig" rid="F12983235">3</xref>L); second tooth sharp and narrow, entirely reddish-brown, separated from first tooth; first tooth short, sharp and narrow. Clypeus 1.8 times longer than wide.</p><p><bold>Mesosoma.</bold> Mesosoma 2.0 times longer than wide in dorsal view, 1.5 times longer than wide in lateral view. Mesosoma (Fig. <xref ref-type="fig" rid="F12983235">3</xref>G) with line-shaped medio-posterior depression; notauli weakly reduced posteriorly; pronotum entirely rugose in dorsal view. Edge of the scutellum with dense posteriorly directed setae; precoⅹal sulcus (Fig. <xref ref-type="fig" rid="F12983235">3</xref>F) widely developed, not reaching to posterior part of mesopleuron; mesopleuron entirely glabrous, except few setae present ventrally; in lateral view, metanotum acute medio-dorsally (Fig. <xref ref-type="fig" rid="F12983235">3</xref>L). Maximum length of propodeum (Fig. <xref ref-type="fig" rid="F12983235">3</xref>G) 0.5 times its width; propodeum entirely rugose, medio–longitudinal carina absent; Propodeum without areola. Fore-wing (Fig. <xref ref-type="fig" rid="F12983235">3</xref>C) 2.7 times longer than wide; pterostigma robust, 3.7 times longer than wide; vein r of fore-wing 3.8 times longer than wide; 2-SR+M absent; vein 2-SR: vein r: vein 3-SR = 3: 1: 2.</p><p><bold>Leg.</bold> Hind coⅹa as long as hind trochanter; hind femur width 5.6 times median length in lateral view; 0.7 times as long as hind tibia and as long as tarsus. Arolium not longer than claw.</p><p><bold>Metasoma.</bold> First tergite entirely rugose, widened posteriorly, 1.4 times longer than its apical width; Setose part of ovipositor sheath short (Fig. <xref ref-type="fig" rid="F12983235">3</xref>I), 0.2 times as long as mesosoma, 0.2 times as long as hind tibia with short setae.</p></tp:treatment-sec><tp:treatment-sec sec-type="Diagnosis"><title>Diagnosis</title><p>Differs from other species in <italic><tp:taxon-name><tp:taxon-name-part taxon-name-part-type="genus" reg="Alloea">Alloea</tp:taxon-name-part> <tp:taxon-name-part taxon-name-part-type="species" reg="kostaroma">kostaroma</tp:taxon-name-part></tp:taxon-name></italic> by having robust vein r (slender in <italic><tp:taxon-name><tp:taxon-name-part taxon-name-part-type="genus" reg="Alloea">A.</tp:taxon-name-part> <tp:taxon-name-part taxon-name-part-type="species" reg="kostroma">kostroma</tp:taxon-name-part></tp:taxon-name></italic>) and having robust pterostigma (slender in <italic><tp:taxon-name><tp:taxon-name-part taxon-name-part-type="genus" reg="Alloea">A.</tp:taxon-name-part> <tp:taxon-name-part taxon-name-part-type="species" reg="kostroma">kostroma</tp:taxon-name-part></tp:taxon-name></italic>).</p></tp:treatment-sec><tp:treatment-sec sec-type="Distribution"><title>Distribution</title><p>South Korea, Russia (<xref ref-type="bibr" rid="B12983027">Belokoblylskij and Tobias 1997</xref>).</p></tp:treatment-sec><tp:treatment-sec><!--Section generated to contain objects referenced in tp:taxon-treatment.--><fig id="F12983235" position="float" orientation="portrait"><object-id xmlns:xlink="http://www.w3.org/1999/xlink" content-type="arpha" xlink:type="simple">598C432D-3D84-5B5D-963E-ED2D59AFD569</object-id><object-id xmlns:xlink="http://www.w3.org/1999/xlink" content-type="doi" xlink:type="simple">10.3897/BDJ.13.e159712.figure2</object-id><label>Figure 3.</label><caption><p><italic><tp:taxon-name><tp:taxon-name-part taxon-name-part-type="genus" reg="Alloea">Alloea</tp:taxon-name-part> <tp:taxon-name-part taxon-name-part-type="species" reg="veles">veles</tp:taxon-name-part></tp:taxon-name></italic> Belokobylskij, 1997. Female. <bold>A</bold> habitus, lateral aspect; <bold>B</bold> antenna; <bold>C</bold> wings; <bold>D</bold> head, dorsal aspect; <bold>E</bold> head, frontal aspect; <bold>F</bold> mesosoma, lateral aspect; <bold>G</bold> mesosoma, dorsal aspect; <bold>H</bold> first metasomal tergite, dorsal aspect; <bold>I</bold> ovipositor sheath, lateral aspect; <bold>J</bold> proximal part of antenna; <bold>K</bold> mandible, lateral aspect; <bold>L</bold> acute part of metanotum.</p></caption><graphic xmlns:xlink="http://www.w3.org/1999/xlink" xlink:href="bdj-13-e159712-g003.jpeg" position="float" id="oo_1328314.JPEG" orientation="portrait" xlink:type="simple"><uri content-type="original_file" xlink:type="simple">https://binary.pensoft.net/fig/1328314</uri></graphic></fig></tp:treatment-sec><ref-list><ref id="B12983027"><element-citation xmlns:xlink="http://www.w3.org/1999/xlink" publication-type="article" xlink:type="simple"><person-group person-group-type="author"><name name-style="western"><surname>Belokoblylskij</surname><given-names>Sergey</given-names></name><name name-style="western"><surname>Tobias</surname><given-names>V.</given-names></name></person-group><year>1997</year><article-title>On the braconid wasps of the subfamily <tp:taxon-name><tp:taxon-name-part taxon-name-part-type="subfamily">Alysiinae</tp:taxon-name-part></tp:taxon-name> (<tp:taxon-name><tp:taxon-name-part taxon-name-part-type="order">Hymenoptera</tp:taxon-name-part></tp:taxon-name>, <tp:taxon-name><tp:taxon-name-part taxon-name-part-type="family">Braconidae</tp:taxon-name-part></tp:taxon-name>) from Kuril Islands</article-title><source>Far Eastern Entomologist</source><volume>47</volume><fpage>1</fpage><lpage>17</lpage></element-citation></ref></ref-list></tp:taxon-treatment>
